# Supplementary material for: Photonic Nanochains for Continuous Glucose Monitoring in Physiological Environment
Source: Nanomaterials (Basel). 2024 Jun 1;14(11):964. doi: 10.3390/nano14110964 (PMC11174108; doi:10.3390/nano14110964)
Supplement: Supplementary file 1 [file nanomaterials-14-00964-s001.zip]

Archive with 1 entries (1 files):
- nanomaterials-3006913-supplementary.pdf
